# Supplementary material for: Asymptomatic Intestinal Colonization with Protist Blastocystis Is Strongly Associated with Distinct Microbiome Ecological Patterns
Source: mSystems. 2018 Jun 26;3(3):e00007-18. doi: 10.1128/mSystems.00007-18 (PMC6020473; doi:10.1128/mSystems.00007-18)
Supplement: TABLE S2 [file sys003182239st2.xlsx]

## Sheet: Sheet1
Table S2 Differential OTUs in relation to Blastocystis colonization (DESeq2). Features organized in ascending order of adjusted P values (FDR).
16S Dataset									18S Dataset
OTU_ Taxonomy	baseMean	log2FoldChange	lfcSE	stat	pvalue	padj			OTU_	baseMean	log2FoldChange	lfcSE	stat	pvalue	padj
Otu00019_Bifidobacterium_longum	3202.07	-2.94653	0.2424	-12.1556	5.35395e-34	5.92469e-30			8514_Blastocystis_ST3	40.5842	5.36158	0.503172	10.6556	1.64e-26	5.8e-24
Otu00104_Bifidobacterium_breve	68.1583	-4.91848	0.431945	-11.3868	4.86436e-30	2.69145e-26			8487_Blastocystis_ST3	36.1259	5.2021	0.498082	10.4443	1.56e-25	2.75e-23
Otu00052_Akkermansia_muciniphila	314.92	-3.43501	0.320513	-10.7172	8.44819e-27	3.11626e-23			8541_uncultured_fungi_(Aspergillaceae)	45.1207	4.13519	0.54667	7.56432	3.9e-14	4.59e-12
Otu00025_Oscillospira	1524.8	-2.68302	0.253722	-10.5747	3.90544e-26	8.74082e-23			7713_Eukaryota	7.9826	3.22386	0.434513	7.41948	1.18e-13	1.04e-11
Otu00187_Bifidobacteriaceae	7.94935	-2.95265	0.279247	-10.5736	3.94941e-26	8.74082e-23			4412_Entamoeba_hartmanni	11.5565	3.75844	0.512413	7.33478	2.22e-13	1.57e-11
Otu00076_Corioceae	224.271	-2.27258	0.222465	-10.2154	1.69134e-24	3.1194e-21			4397_Entamoeba_hartmanni	9.72846	3.51773	0.501409	7.01568	2.29e-12	1.35e-10
Otu00153_Prevotella_copri	5.20044	-2.51577	0.246839	-10.1919	2.15413e-24	3.40537e-21			4610_Debaryomyces_hansenii	35.5601	3.5577	0.513691	6.92576	4.34e-12	2.19e-10
Otu00080_Paraprevotella	49.5122	-3.57732	0.379096	-9.43646	3.8557e-21	5.3334e-18			7712_Eukaryota	6.33234	2.84928	0.417353	6.82704	8.67e-12	3.82e-10
Otu00289_Bifidobacteriaceae	5.84175	-3.7106	0.396509	-9.35818	8.11241e-21	8.97719e-18			5817_Hymenolepis_nana	37.9534	-3.58138	0.544807	-6.57367	4.91e-11	1.73e-09
Otu00280_Bulleidia_moorei	10.2075	-2.32366	0.249209	-9.32414	1.11884e-20	1.12555e-17			8557_uncultured_fungi_(Aspergillaceae)	29.1217	3.46229	0.525389	6.58996	4.4e-11	1.73e-09
Otu00065_Oscillospira	115.53	-2.00192	0.219604	-9.11604	7.79197e-20	6.63276e-17			4655_Debaryomyces_hansenii	31.7446	3.22981	0.510388	6.32815	2.48e-10	7.96e-09
Otu00674_Bacteria	3.99848	-3.25159	0.368393	-8.82642	1.08081e-18	8.54301e-16			11408_Endolimax_nana	6.59871	2.96574	0.475334	6.23928	4.4e-10	1.29e-08
Otu00288_Actinomyces	7.56206	-2.02163	0.231888	-8.71814	2.82816e-18	2.08643e-15			5808_Hymenolepis_nana	42.2455	-3.37706	0.556729	-6.06589	1.31e-09	3.56e-08
Otu00195_Bacteria	8.8067	-1.90043	0.218324	-8.70465	3.18565e-18	2.16139e-15			7459_Mucor_racemosus	4.73734	2.48959	0.420537	5.92003	3.22e-09	8.12e-08
Otu00318_Bacteroides	2.55903	-2.71669	0.313369	-8.6693	4.348e-18	2.67306e-15			7460_Mucor_racemosus	4.47193	2.40223	0.418656	5.73797	9.58e-09	2.25e-07
Otu00194_Clostridiales	12.2384	2.63646	0.304364	8.6622	4.62757e-18	2.69519e-15			9875_Endolimax_nana	5.30361	2.60832	0.457845	5.69695	1.22e-08	2.69e-07
Otu00284_Bacteria	9.53645	-2.42655	0.280444	-8.65254	5.03665e-18	2.78678e-15			5230_Entamoeba_dispar	5.58424	2.60338	0.468515	5.55667	2.75e-08	5.71e-07
Otu00141_Fusobacterium	23.8109	-3.15992	0.378151	-8.35624	6.47489e-17	3.18575e-14			5235_Entamoeba_dispar	4.77914	2.48908	0.461808	5.38987	7.05e-08	1.38e-06
Otu00161_Bifidobacteriaceae	13.3883	-1.78314	0.213458	-8.3536	6.62138e-17	3.18575e-14			2631_Issatchenkia_terricola	8.95575	2.55773	0.478166	5.34903	8.84e-08	1.64e-06
Otu00092_Bacteroidales	25.7588	-2.45022	0.294094	-8.33142	7.98775e-17	3.68302e-14			6189_Glarea_lozoyensis_74030	6.53827	2.39357	0.45586	5.25066	1.52e-07	2.67e-06
Otu00094_Actinomyces	40.5573	-1.45584	0.17657	-8.24513	1.64984e-16	7.22658e-14			2629_Issatchenkia_terricola	8.0245	2.34949	0.471143	4.98679	6.14e-07	1.03e-05
Otu00215_Rothia_mucilaginosa	22.3478	-1.73388	0.210379	-8.24169	1.69791e-16	7.22658e-14			7457_Mucor_racemosus	7.96612	-2.02895	0.419857	-4.83248	1.35e-06	2.16e-05
Otu00225_Bacteria	12.52	2.58124	0.314654	8.20343	2.33619e-16	9.57491e-14			6188_Glarea_lozoyensis_74030	5.33969	2.1165	0.440202	4.80802	1.52e-06	2.34e-05
Otu00139_Actinomycetales	14.017	-2.5338	0.31225	-8.11466	4.87135e-16	1.92523e-13			1759_Hymenolepis_nana	1.89408	-1.43889	0.306763	-4.69057	2.72e-06	4.01e-05
Otu00294_Bacteria	5.72908	-1.89564	0.234698	-8.07693	6.6418e-16	2.53442e-13			8575_Aspergillus_flavus	5.06371	1.95153	0.424914	4.59277	4.37e-06	6.18e-05
Otu00331_Lachnospiraceae	1.35413	-2.43561	0.304109	-8.009	1.15649e-15	4.2659e-13			9716_Pichia_kudriavzevii	20.6391	-2.069	0.466978	-4.43061	9.4e-06	0.000127577
Otu00261_Bacteria	7.10383	-2.96467	0.370519	-8.0014	1.23012e-15	4.39115e-13			6397_Blastocystis_ST2	2.96972	1.76515	0.41185	4.28591	1.82e-05	0.00020724
Otu00032_Barnesiellaceae	499.952	-1.96997	0.247367	-7.96375	1.66897e-15	5.7715e-13			6411_Blastocystis_ST2	2.9795	1.77019	0.412765	4.28862	1.8e-05	0.00020724
Otu00209_Eggerthella_lenta	20.501	-2.54133	0.320268	-7.93501	2.10478e-15	7.05803e-13			7561_Eukaryota	3.07371	1.44637	0.336818	4.29421	1.75e-05	0.00020724
Otu00129_Bacteroidales	19.0809	-1.97276	0.250062	-7.88908	3.04421e-15	9.90802e-13			8916_Entamoeba_hartmanni	16.1771	2.22714	0.517317	4.30518	1.67e-05	0.00020724
Otu00716_Rickettsiales	4.26327	-3.1788	0.405442	-7.84032	4.49385e-15	1.42083e-12			7562_Eukaryota	3.34131	1.48106	0.34621	4.27793	1.89e-05	0.000208096
Otu00116_Bacteria	34.0168	-1.50778	0.193201	-7.80419	5.98831e-15	1.84074e-12			8518_Blastocystis_ST3	2.66398	1.59906	0.377347	4.23765	2.26e-05	0.000241618
Otu00056_Clostridiales	165.044	2.31029	0.296411	7.79421	6.48105e-15	1.93836e-12			448_Vorticella_microstoma	2.92663	1.70134	0.407137	4.17879	2.93e-05	0.000304271
Otu00422_Bacteria	2.09158	-4.0239	0.518627	-7.75875	8.57703e-15	2.49772e-12			8489_Blastocystis_ST3	2.60761	1.56416	0.376904	4.15002	3.32e-05	0.00033529
Otu00301_Clostridiales	4.65242	2.34455	0.303578	7.72306	1.13569e-14	3.22245e-12			1295_Endolimax_nana	2.84504	1.69826	0.416247	4.07993	4.51e-05	0.000418492
Otu00057_Bacteria	232.683	1.39088	0.180673	7.69832	1.37865e-14	3.81404e-12			9712_Pichia_kudriavzevii	19.9771	-1.9168	0.46901	-4.08691	4.37e-05	0.000418492
Otu00591_Bifidobacteriaceae	1.7718	-2.85029	0.377408	-7.55228	4.27693e-14	1.15435e-11			9861_Endolimax_nana	2.69224	1.61278	0.394964	4.08336	4.44e-05	0.000418492
Otu00008_Oscillospira	2952.29	0.982599	0.137747	7.13338	9.79305e-13	2.40822e-10			511_Entamoeba_hartmanni	2.77882	1.65799	0.413606	4.00862	6.11e-05	0.000552797
Otu00126_Actinobacteria	12.8406	-1.13058	0.158486	-7.13361	9.77696e-13	2.40822e-10			514_Entamoeba_hartmanni	2.73083	1.63051	0.410266	3.97428	7.06e-05	0.000622989
Otu00275_Bacteroidales	8.22529	-1.81355	0.254093	-7.13737	9.51367e-13	2.40822e-10			4018_Blastocystis_ST3	2.45591	1.46678	0.370643	3.95739	7.58e-05	0.000652381
Otu00204_Clostridiales	8.19186	1.73341	0.244113	7.10085	1.23995e-12	2.98289e-10			9890_Endolimax_nana	2.6165	1.52405	0.388014	3.92782	8.57e-05	0.000720463
Otu00380_Bacteria	4.8096	-1.95738	0.277051	-7.06504	1.6057e-12	3.78057e-10			1757_Hymenolepis_nana	1.57845	-1.1165	0.285253	-3.91407	9.08e-05	0.000745034
Otu00099_Bacteria	82.6355	1.92834	0.273499	7.05062	1.7812e-12	4.1064e-10			8491_Blastocystis_ST3	2.36136	1.40283	0.363503	3.85919	0.000113762	0.000912678
Otu00218_Akkermansia_muciniphila	5.28954	-2.3786	0.341236	-6.97054	3.15723e-12	7.13018e-10			389_Entamoeba_hartmanni	2.58251	1.54075	0.407938	3.77691	0.000158784	0.00124557
Otu00062_Bacteria	157.622	1.40912	0.20251	6.95827	3.44475e-12	7.62392e-10			6124_Fusarium_oxysporum	7.90116	-1.54886	0.414534	-3.7364	0.000186677	0.00140206
Otu00299_Lachnospiraceae	4.7297	-1.35946	0.196301	-6.92537	4.34845e-12	9.43528e-10			8560_uncultured_fungi_(Aspergillaceae)	2.32806	1.37741	0.368153	3.7414	0.000182995	0.00140206
Otu00328_Lachnospiraceae	1.38097	-1.90322	0.275027	-6.92011	4.51303e-12	9.60408e-10			8496_Blastocystis_ST3	2.2983	1.35641	0.36664	3.69956	0.000215972	0.00158829
Otu00357_Bacteria	2.72341	-1.96801	0.285688	-6.88865	5.63245e-12	1.17601e-09			4496_Rhizopus_delemar_RA_99-880	2.34721	1.38939	0.37842	3.67156	0.000241077	0.00173674
Otu00183_Lachnospiraceae	16.9687	-1.01421	0.148414	-6.83368	8.27609e-12	1.69599e-09			8515_Blastocystis_sp._subtype_3	2.26573	1.33381	0.364181	3.6625	0.000249767	0.00176335
Otu00128_Bacteroidales	12.8356	-1.57912	0.232429	-6.79401	1.0906e-11	2.19429e-09			10777_Aspergillus_flavus	52.1876	1.78791	0.49314	3.62556	0.000288337	0.00199575
Otu02152_Bifidobacterium_longum	1.27605	-2.63084	0.388657	-6.76905	1.29627e-11	2.56152e-09			9034_Eukaryota	2.30292	1.35909	0.377135	3.60371	0.000313705	0.00212957
Otu00605_Actinomycetales	1.88612	-2.3194	0.343305	-6.75611	1.41751e-11	2.75195e-09			8516_Blastocystis_sp._subtype_3	2.20801	1.29112	0.361017	3.57634	0.000348434	0.0023207
Otu00015_Firmicutes	2174.96	-2.46374	0.365493	-6.74088	1.57432e-11	3.00369e-09			1568_Magnusiomyces_magnusii	1.50188	-1.08094	0.3039	-3.55688	0.000375281	0.00245322
Otu00081_Bacteroides_plebeius	24.6563	-2.75041	0.409721	-6.71289	1.90808e-11	3.57878e-09			11985_Aspergillus_flavus	59.234	1.77292	0.505044	3.51042	0.000447397	0.00287148
Otu00163_Bacteroidales_Rikenellaceae	11.4736	1.83196	0.273664	6.69419	2.16872e-11	3.99984e-09			647_Magnusiomyces_magnusii	1.49232	-1.06285	0.303313	-3.50414	0.000458077	0.00288752
Otu00211_Bacteria	14.7172	-1.50208	0.225615	-6.6577	2.78155e-11	5.046e-09			3498_Mucor_mucedo	2.26203	1.32729	0.380152	3.49148	0.000480357	0.00297484
Otu00110_Bacteroides	16.2396	-1.96527	0.296529	-6.62758	3.41227e-11	6.06949e-09			447_Vorticella_microstoma	2.24999	1.31895	0.379627	3.47432	0.000512145	0.00311702
Otu00125_Prevotella_copri	13.5769	-1.30054	0.196287	-6.62573	3.45543e-11	6.06949e-09			8488_Blastocystis_sp._subtype_3	2.13388	1.23358	0.356403	3.46119	0.00053779	0.00321762
Otu00234_Bacteria	15.2297	1.57408	0.237953	6.61509	3.71333e-11	6.42058e-09			3496_Mucor_mucedo	2.19604	1.27799	0.376165	3.39742	0.000680238	0.00400206
Otu00169_Bacteroides	4.8051	-2.61106	0.396425	-6.58652	4.50241e-11	7.66518e-09			8505_Blastocystis_sp._subtype_3	2.10814	1.2115	0.361144	3.35463	0.000794702	0.00459885
Otu00101_Bacteria	27.015	-1.08719	0.167134	-6.50488	7.77555e-11	1.26536e-08			1562_Magnusiomyces_magnusii	1.46363	-1.00717	0.301553	-3.33993	0.000838	0.00477119
Otu00471_Bacteria	1.4298	-2.42578	0.373993	-6.48616	8.80514e-11	1.41214e-08			8543_uncultured_blastocystis	2.13707	1.1896	0.357543	3.32716	0.000877368	0.00491604
Otu00351_Bacteroidales	1.38708	-2.95825	0.457196	-6.47043	9.77275e-11	1.54493e-08			9025_Vanderwaltozyma_polyspora_DSM_70294	8.70006	1.56077	0.476647	3.27447	0.00105859	0.00583881
Otu00030_Bacteria	2201.01	-1.72691	0.267889	-6.44637	1.14564e-10	1.78559e-08			4740_Saccharomycetes	2.30579	1.14946	0.35335	3.25302	0.00114184	0.00620105
Otu00111_Actinobacteria	34.8893	-1.28743	0.200587	-6.41829	1.3781e-10	2.11806e-08			5107_Eukaryota	2.14811	1.19846	0.371263	3.22806	0.00124632	0.0066659
Otu00325_Clostridiales	4.96641	1.54973	0.242105	6.40104	1.54318e-10	2.3393e-08			4715_Saccharomycetes	2.20176	1.11249	0.345251	3.22227	0.00127181	0.00670075
Otu00664_Actinobacteria	0.976076	-2.74181	0.429773	-6.37967	1.77469e-10	2.65388e-08			8490_Blastocystis_sp._subtype_3	2.02949	1.14788	0.356935	3.21593	0.00130023	0.0067497
Otu00694_Gammaproteobacteria	2.43983	-2.61209	0.41074	-6.35946	2.02459e-10	2.98721e-08			7592_Saccharomyces	12.0793	1.48925	0.465563	3.19882	0.00137992	0.00705959
Otu00239_Bacteroides	6.82482	-2.54206	0.402932	-6.30891	2.81005e-10	4.09159e-08			5097_Eukaryota	2.50757	1.21015	0.384105	3.15056	0.00162959	0.00821778
Otu00653_Bacteria	0.870171	-2.12622	0.33826	-6.28574	3.26298e-10	4.68937e-08
Otu00671_Bacteria	1.10778	-2.01232	0.321773	-6.25383	4.00506e-10	5.68205e-08
Otu00009_Clostridiales	3050.4	1.34811	0.217048	6.21109	5.26192e-10	7.27855e-08
Otu00383_Corynebacterium_durum	5.28741	-1.6662	0.268251	-6.21135	5.25327e-10	7.27855e-08
Otu00075_Oscillospira	25.6417	1.10798	0.178928	6.19229	5.92969e-10	8.10099e-08
Otu00087_Bacteria	61.6813	1.48358	0.239779	6.18727	6.12133e-10	8.2608e-08
Otu00232_Bacteroidales	7.90083	-1.57792	0.255395	-6.17837	6.47654e-10	8.63486e-08
Otu00553_Bacteria	1.82376	-2.05137	0.332909	-6.16194	7.18597e-10	9.46666e-08
Otu00252_Prevotella_copri	7.08147	-1.38957	0.2266	-6.13227	8.66323e-10	1.12785e-07
Otu00464_Oscillospira	2.95671	2.10481	0.344515	6.10947	9.99615e-10	1.28625e-07
Otu00115_Bacteria	28.2954	1.74624	0.28763	6.07113	1.27014e-09	1.61556e-07
Otu00221_Clostridium	15.385	1.41026	0.232958	6.05372	1.41542e-09	1.77989e-07
Otu00570_Bacteria	2.16964	-2.6287	0.437295	-6.01127	1.84075e-09	2.28873e-07
Otu00421_Actinobacteria	1.84315	-1.69233	0.283713	-5.96493	2.44745e-09	3.00927e-07
Otu00899_Leptotrichia	1.2681	-2.86334	0.480843	-5.95484	2.60331e-09	3.16574e-07
Otu00096_Prevotella_copri	22.23	-1.40614	0.236593	-5.94328	2.79368e-09	3.36031e-07
Otu00155_Bacteroidales	8.81777	-1.43383	0.244042	-5.87534	4.21979e-09	5.0211e-07
Otu00022_Clostridiales	1449.44	0.88999	0.153391	5.8021	6.54878e-09	7.70944e-07
Otu00425_Bacteria	2.3447	-1.38705	0.241452	-5.74461	9.21338e-09	1.07321e-06
Otu00103_Prevotella_copri	26.9072	-1.32804	0.231954	-5.72543	1.03175e-08	1.1893e-06
Otu00587_Bacteria	1.26066	-2.07854	0.367231	-5.66004	1.51334e-08	1.72646e-06
Otu00361_Butyricimonas	2.05316	-2.50649	0.445007	-5.63249	1.77628e-08	2.00575e-06
Otu00018_Alistipes_putredinis	927.977	0.970123	0.172725	5.61658	1.94776e-08	2.17717e-06
Otu00402_Bacteroidales	1.32013	-1.98806	0.354852	-5.60251	2.11274e-08	2.33796e-06
Otu00149_Rikenellaceae	3.7926	1.59177	0.284648	5.59208	2.24371e-08	2.45831e-06
Otu00476_Prevotella_copri	2.03381	-1.92422	0.346363	-5.55549	2.76838e-08	2.97427e-06
Otu00432_Bacteroides	0.868434	-1.96722	0.355176	-5.53871	3.04713e-08	3.23555e-06
Otu00450_Bifidobacteriaceae	2.93008	-1.63957	0.296091	-5.53739	3.07006e-08	3.23555e-06
Otu00875_Bacteria	0.696957	-2.43213	0.440993	-5.51513	3.48527e-08	3.63849e-06
Otu00376_Prevotella_copri	1.57453	-2.74536	0.498639	-5.5057	3.677e-08	3.80278e-06
Otu00510_Actinobacteria	1.15452	-1.6212	0.300062	-5.40288	6.55777e-08	6.71928e-06
Otu00505_Bacteria	2.84744	-1.66861	0.309889	-5.38456	7.2621e-08	7.3727e-06
Otu00166_Bacteroides_fragilis	6.32053	-1.6998	0.315892	-5.38095	7.40954e-08	7.454e-06
Otu00914_Bacteria	1.13319	-2.74852	0.514266	-5.34456	9.06363e-08	9.03586e-06
Otu00086_Clostridiales	70.5233	1.0636	0.199238	5.33836	9.37892e-08	9.24693e-06
Otu00859_Bacteroidales	0.85522	-2.03338	0.380988	-5.33714	9.44247e-08	9.24693e-06
Otu00043_Clostridiales	482.388	1.11051	0.209003	5.31334	1.07634e-07	1.03893e-05
Otu00442_Bacteria	1.87585	1.76868	0.33291	5.31278	1.07967e-07	1.03893e-05
Otu00246_Bacteria	7.34267	-1.0654	0.2018	-5.27947	1.29561e-07	1.23597e-05
Otu00240_Firmicutes	10.3124	1.09104	0.20732	5.26258	1.42047e-07	1.34349e-05
Otu00273_Firmicutes	4.21044	1.27397	0.242163	5.2608	1.43431e-07	1.34509e-05
Otu00818_Bacteria	1.06168	-2.13449	0.406665	-5.24876	1.5313e-07	1.42398e-05
Otu00459_Prevotella_copri	1.87499	-1.93339	0.370991	-5.21143	1.87393e-07	1.72808e-05
Otu00622_Bacteria	0.905148	-1.42917	0.274606	-5.20444	1.94586e-07	1.77957e-05
Otu00122_Clostridiales	38.3484	1.48171	0.285961	5.18152	2.20082e-07	1.99625e-05
Otu00889_Actinobacteria	0.34087	-1.86529	0.360304	-5.17699	2.25494e-07	2.02872e-05
Otu00710_Bacteroidales_Rikenellaceae	0.694787	-2.33521	0.453426	-5.15015	2.60273e-07	2.32273e-05
Otu00277_Ruminococcaceae	6.30563	1.22242	0.237776	5.14104	2.73215e-07	2.41872e-05
Otu01257_Rothia	0.926601	-1.89807	0.369502	-5.13684	2.79396e-07	2.45381e-05
Otu00772_Actinomyces	0.660837	-1.79153	0.349247	-5.1297	2.90197e-07	2.5286e-05
Otu00292_Bacteria	3.82307	-1.13993	0.223933	-5.0905	3.57116e-07	3.06345e-05
Otu00060_Corioceae	196.352	-1.09332	0.215014	-5.08486	3.67906e-07	3.13173e-05
Otu00979_Bacteria	0.841248	-1.89609	0.373201	-5.08061	3.76233e-07	3.17816e-05
Otu00774_Actinobacteria	1.52407	-1.70885	0.336845	-5.07309	3.91404e-07	3.28127e-05
Otu00214_Bacteria	5.4566	-0.798826	0.158366	-5.04416	4.5552e-07	3.79006e-05
Otu00348_Lachnospiraceae_Clostridium	3.97775	-2.75123	0.548827	-5.01292	5.36094e-07	4.42718e-05
Otu00646_Bacteroidales	0.94682	-2.1025	0.420462	-5.00045	5.71959e-07	4.68837e-05
Otu00321_Actinobacteria	2.12229	-1.17535	0.23549	-4.99108	6.00429e-07	4.88555e-05
Otu00487_Bacteria	3.1982	1.67639	0.335993	4.98936	6.05793e-07	4.89322e-05
Otu00014_Clostridiales	1022.16	0.707041	0.141764	4.98745	6.11826e-07	4.90614e-05
Otu00597_Bacteria	2.53228	-1.5251	0.307115	-4.96589	6.83866e-07	5.40547e-05
Otu00958_Bacteria	1.29254	-2.23885	0.450748	-4.96696	6.80091e-07	5.40547e-05
Otu00823_Bacteria	0.646277	-2.08576	0.420497	-4.96021	7.04158e-07	5.52639e-05
Otu01208_Oscillospira	1.94178	1.20142	0.242494	4.95442	7.2545e-07	5.6534e-05
Otu00073_Clostridiales	29.0932	1.12608	0.228102	4.93675	7.94345e-07	6.14701e-05
Otu00940_Bacteroidales	0.65554	-1.81289	0.368517	-4.91942	8.67994e-07	6.6703e-05
Otu00965_Actinobacteria	0.615772	-1.58834	0.329763	-4.81661	1.46015e-06	0.000111434
Otu00047_Bacteroides	133.051	1.09942	0.228754	4.8061	1.53902e-06	0.000116649
Otu01583_Bacteria	1.97595	1.33181	0.277819	4.79381	1.63646e-06	0.000123191
Otu00470_Bacteroidales	0.832914	-2.08065	0.434631	-4.78717	1.69153e-06	0.000126476
Otu00693_Firmicutes	1.15479	1.65445	0.345917	4.78281	1.72864e-06	0.000127527
Otu00883_Bacteria	0.842333	-2.01846	0.421923	-4.78396	1.71877e-06	0.000127527
Otu00263_Bacteroidales	6.11435	-1.27355	0.266388	-4.78083	1.74577e-06	0.000127938
Otu00466_Bifidobacterium_longum	1.39463	-1.64617	0.344908	-4.77279	1.81689e-06	0.000132274
Otu00041_Rikenellaceae	382.23	1.08107	0.227855	4.74456	2.08962e-06	0.000151136
Otu00697_Bacteria	0.707641	-1.77363	0.375332	-4.72551	2.2954e-06	0.000164941
Otu00105_Bacteria	132.901	-1.13235	0.240016	-4.71781	2.38395e-06	0.000170199
Otu01052_Bacteria	0.570705	-2.05842	0.436983	-4.71054	2.47063e-06	0.000175256
Otu00728_Bifidobacteriaceae	1.01121	-2.97749	0.632726	-4.70581	2.52859e-06	0.000178226
Otu00061_Odoribacter	256.973	-1.06277	0.226098	-4.70048	2.5955e-06	0.000181783
Otu00230_Lachnospiraceae	5.4116	-0.709164	0.15176	-4.67293	2.96933e-06	0.000206658
Otu02443_Actinomycetales	0.460723	-1.95321	0.42017	-4.64861	3.34178e-06	0.000231126
Otu00465_Bacteria	2.13884	-1.36539	0.294613	-4.63453	3.57758e-06	0.000245897
Otu00486_Bacteroides	0.910061	-2.08087	0.449431	-4.63	3.65667e-06	0.000249782
Otu00512_Bacteroidales	0.803246	-2.30591	0.503893	-4.57618	4.73543e-06	0.000321486
Otu00313_Lachnospiraceae	2.55341	-0.821053	0.179861	-4.56494	4.99635e-06	0.000337132
Otu00200_Prevotella	1.84581	-2.87118	0.629784	-4.55899	5.14e-06	0.000344723
Otu00109_Bacteria	50.3554	1.10123	0.242866	4.53432	5.77892e-06	0.000385238
Otu00561_Bacteroidales	0.713344	-2.39734	0.530847	-4.51607	6.2998e-06	0.000417447
Otu00013_Prevotella_stercorea	3848.36	-1.6141	0.358027	-4.50833	6.53413e-06	0.000430397
Otu00257_Prevotella_copri	4.86893	-0.98536	0.21954	-4.48829	7.17958e-06	0.000470114
Otu00498_Actinobacteria	1.11302	-2.50629	0.558679	-4.4861	7.25376e-06	0.000472177
Otu00146_Mogiceae	31.3413	-1.2756	0.286968	-4.44509	8.78549e-06	0.000568539
Otu00367_Bacteria	4.27013	1.32323	0.297786	4.44358	8.84756e-06	0.000569227
Otu00429_Lachnospiraceae	2.39647	-1.04094	0.234849	-4.43238	9.31966e-06	0.000596135
Otu00667_Bacteria	1.08295	1.71707	0.387781	4.42793	9.51396e-06	0.000605066
Otu00847_Bacteria	0.459651	-1.43617	0.325175	-4.4166	1.00268e-05	0.000634036
Otu00196_Bacteroidales	8.17759	-1.04037	0.236623	-4.39675	1.09886e-05	0.000690907
Otu00567__Bacteroides	1.35845	-1.84812	0.422714	-4.37204	1.23089e-05	0.000769547
Otu00199_Clostridiales	8.50417	1.19569	0.274206	4.36055	1.29738e-05	0.000806561
Otu01448_Enterobacteriaceae	0.392633	-1.88757	0.433462	-4.35464	1.33288e-05	0.000824006
Otu01261_Lachnospiraceae	0.507637	-1.9475	0.447895	-4.34811	1.37313e-05	0.000844168
Otu00607_Bacteria	0.981981	-1.27737	0.295733	-4.31934	1.56495e-05	0.00095678
Otu00730_Bacteroidales	0.683567	-1.52438	0.35321	-4.3158	1.59023e-05	0.000966894
Otu00525_Bacteroides	0.582761	-2.53021	0.586614	-4.31325	1.60872e-05	0.000972795
Otu00266_Prevotella_copri	2.94033	-1.34697	0.313516	-4.29634	1.73645e-05	0.00104432
Otu00739_Bacteria	1.35381	-1.94772	0.453892	-4.29116	1.77743e-05	0.00106319
Otu00506_Bacteroidales	1.32069	-1.77837	0.415438	-4.28072	1.86292e-05	0.00110834
Otu00916_Actinobacteria	0.417814	-1.83647	0.429668	-4.27417	1.91852e-05	0.00113531
Otu00534_Prevotella_copri	1.10777	-1.57726	0.370895	-4.25256	2.11336e-05	0.00123738
Otu00734_Prevotella_copri	0.828104	-1.87618	0.441127	-4.25316	2.10775e-05	0.00123738
Otu00762_Actinobacteria	0.598	-1.57601	0.370723	-4.25118	2.12646e-05	0.00123849
Otu00420_Bacteroidales	1.59035	-1.66243	0.391691	-4.24423	2.19343e-05	0.00127081
Otu00612_Clostridia	2.61946	-1.02282	0.241718	-4.23145	2.32187e-05	0.00133822
Otu00788_Bacteria	0.505784	-1.60635	0.38262	-4.19829	2.68933e-05	0.00154198
Otu00524_Bacteroidales	1.45875	-1.59512	0.381169	-4.18481	2.85407e-05	0.001628
Otu00398_Bacteria	3.42421	-1.16591	0.278808	-4.18176	2.89265e-05	0.00164154
Otu00517_Bacteroidales	0.960958	-1.59169	0.381154	-4.17597	2.96719e-05	0.00167525
Otu00424_Lachnospiraceae	0.896081	-1.04914	0.251502	-4.1715	3.02599e-05	0.00169978
Otu00610_Prevotella	1.25384	-1.62106	0.388992	-4.16734	3.08181e-05	0.00172239
Otu00494_Firmicutes	1.93922	-1.1922	0.287172	-4.15152	3.30272e-05	0.0018274
Otu00638_Bacteria	0.466053	-1.28836	0.310269	-4.15239	3.29015e-05	0.0018274
Otu00377_Prevotella	2.79859	-2.28701	0.551155	-4.14949	3.33217e-05	0.00183452
Otu01358_Bacteroidetes	0.385585	-1.83477	0.443901	-4.13329	3.57611e-05	0.00195907
Otu00157_Bacteroides	18.9255	1.11235	0.269865	4.12189	3.75773e-05	0.00204843
Otu00333_Clostridiales	3.73223	1.27933	0.310551	4.11956	3.79596e-05	0.00205912
Otu00475_Bacteroidales	1.03557	-1.71523	0.417053	-4.11274	3.90984e-05	0.00211055
Otu00120_Prevotella_copri	20.69	-1.30177	0.316852	-4.10846	3.98298e-05	0.00213959
Otu00714_Prevotella_copri	0.514775	-1.75927	0.429104	-4.09987	4.1338e-05	0.00220989
Otu00314_Bacteroidales	2.20243	-1.17203	0.286051	-4.09727	4.18046e-05	0.00222409
Otu00302_Faecalibacterium_prausnitzii	2.16461	-0.838713	0.204961	-4.09207	4.27537e-05	0.0022637
Otu00652_Bacteroidetes	0.54132	-1.4647	0.358951	-4.08052	4.49356e-05	0.00236789
Otu00078_Clostridiales	164.476	-0.899599	0.220832	-4.07368	4.6277e-05	0.00242702
Otu00074_Christensenellaceae	114.102	0.970109	0.238392	4.06939	4.71359e-05	0.00244885
Otu00453_Firmicutes	1.71238	0.949389	0.233255	4.07017	4.69784e-05	0.00244885
Otu00210_Bacteria	8.5401	-0.79615	0.196071	-4.06052	4.89642e-05	0.00253195
Otu00114_YS2	59.9489	1.23864	0.307504	4.02803	5.62466e-05	0.002895
Otu00307_Actinobacteria	2.58927	-0.979204	0.243614	-4.01949	5.83235e-05	0.002988
Otu00474_Bacteria	1.08624	1.47072	0.366829	4.00929	6.09026e-05	0.00309771
Otu00963_Prevotella_copri	0.542091	-1.64171	0.409526	-4.00881	6.10249e-05	0.00309771
Otu00170_Oscillospira	20.7653	1.13613	0.284664	3.99111	6.5766e-05	0.00332314
Otu01909_Bifidobacterium_bifidum	1.79969	-1.43423	0.360471	-3.97876	6.92766e-05	0.00348461
Otu00842_Rikenellaceae	0.51599	-1.89907	0.479837	-3.95773	7.5665e-05	0.00378873
Otu00113_Oscillospira	27.4489	-0.850506	0.214966	-3.95647	7.60642e-05	0.00379156
Otu00235_Pseudoramibacter_Eubacterium	11.7108	1.13289	0.288097	3.93231	8.41336e-05	0.00417499
Otu00603_Paraprevotellaceae	0.749649	-2.19234	0.558509	-3.92535	8.66044e-05	0.00427841
Otu00766_Bacteria	0.636118	-1.67255	0.426786	-3.91893	8.89428e-05	0.00437441
Otu00158_Bacteroidales	13.0993	-0.680948	0.174036	-3.91269	9.12722e-05	0.00446911
Otu00006_Ruminococcus_bromii	13423.9	1.76832	0.358394	8.46254	0.00034222	0.00450059
Otu00370_Clostridiales	3.16993	-0.773594	0.19829	-3.90132	9.56678e-05	0.0046637
Otu00317_Clostridiales	2.46593	1.01281	0.262	3.86569	0.000110778	0.00537661
Otu01353_Firmicutes	0.436869	-1.44768	0.374605	-3.86454	0.0001113	0.00537837
Otu00001_Prevotella_copri	58635.6	-1.06339	0.275284	-3.86288	0.000112056	0.00539136
Otu00416_Bacteroidales	0.952923	-1.34435	0.351204	-3.82783	0.000129275	0.00619291
Otu00002_Prevotella_copri	6577.6	-1.17893	0.308751	-3.81839	0.000134325	0.00640709
Otu00621_Bifidobacterium	0.496903	-1.39486	0.365451	-3.81682	0.000135183	0.00642034
Otu00373_Actinomycetales	1.10264	-2.34605	0.615256	-3.81313	0.000137219	0.00648918
Otu00051_Christensenellaceae	215.779	0.948418	0.24887	3.8109	0.000138462	0.00649246
Otu01178_Bacteria	0.718367	-1.67593	0.439721	-3.81134	0.000138217	0.00649246
Otu00644_Bacteroides	0.792349	-2.04738	0.538356	-3.80301	0.000142948	0.00667454
Otu00306_Christensenellaceae	6.31985	0.956117	0.251935	3.79509	0.000147589	0.00686226
Otu00654_Lachnospiraceae	0.71514	-1.15928	0.305795	-3.79103	0.000150021	0.00694617
Otu00206_Clostridiales	11.9681	0.839897	0.221866	3.7856	0.000153339	0.00707019
Otu00975_Bacteria	0.525721	-1.55151	0.412585	-3.76045	0.000169605	0.00778777
Otu00462_Bacteroidales	0.746994	-1.48008	0.395711	-3.74031	0.000183797	0.00840452
Otu00586_Bacteria	1.16996	1.39352	0.372926	3.73673	0.000186432	0.00846124
Otu00592_Clostridia	0.57606	-1.09139	0.292085	-3.73654	0.000186566	0.00846124
Otu01632_Ruminococcus_bromii	1.38503	1.22561	0.328433	3.73169	0.0001902	0.00859084
Otu00072_Clostridiales	185.375	0.834903	0.22545	3.70328	0.000212827	0.00953501
Otu00184_Clostridiales	7.89174	0.76218	0.206384	3.69302	0.000221608	0.00988837
