# Supplementary material for: Asymptomatic Intestinal Colonization with Protist Blastocystis Is Strongly Associated with Distinct Microbiome Ecological Patterns
Source: mSystems. 2018 Jun 26;3(3):e00007-18. doi: 10.1128/mSystems.00007-18 (PMC6020473; doi:10.1128/mSystems.00007-18)
Supplement: TABLE S3 [file sys003182239st3.xlsx]

## Sheet: Sheet1
Table S3: Differential PICRUSt-predicted metabolic pathways between Blastocystis positive and negative individuals.
Pathway	Negative: mean rel. freq. (%)	Negative: std. dev. (%)	Positive: mean rel. freq. (%)	Positive: std. dev. (%)	p-values (corrected)	Difference between means	95.0% lower CI	95.0% upper CI
Germination	0.0164685	0.00224381	0.0221818	0.00801617	1.46e-08	-0.0057133	-0.00742466	-0.00400194
Lipid metabolism	0.11967	0.0020011	0.124296	0.00633599	1.46e-08	-0.00462542	-0.00600166	-0.00324917
Replication, recombination and repair proteins	0.748412	0.00240196	0.753549	0.00787037	6.74e-08	-0.00513679	-0.00683732	-0.00343627
Biosynthesis of ansamycins	0.091869	0.00139913	0.0944954	0.00387314	6.74e-08	-0.00262643	-0.0034881	-0.00176476
Biosynthesis of vancomycin group antibiotics	0.075861	0.000981142	0.0742498	0.00233044	6.74e-08	0.00161118	0.0010745	0.00214785
Photosynthesis	0.329353	0.00595198	0.317156	0.0178313	6.74e-08	0.0121971	0.00828816	0.0161061
Photosynthesis proteins	0.348549	0.00699792	0.335289	0.0196507	6.74e-08	0.0132606	0.00890116	0.0176201
Sporulation	0.391805	0.0369456	0.456525	0.0947439	6.74e-08	-0.0647194	-0.0861416	-0.0432973
Toluene degradation	0.0897527	0.00253107	0.0856637	0.0057229	6.74e-08	0.00408909	0.00275396	0.00542422
Glutathione metabolism	0.220353	0.00387503	0.214281	0.00882478	9.45e-08	0.00607137	0.0040166	0.00812614
Biosynthesis of siderophore group nonribosomal peptides	0.033944	0.00103262	0.0325294	0.00198466	1.34e-07	0.00141457	0.000927778	0.00190136
Chloroalkane and chloroalkene degradation	0.214197	0.00378275	0.219968	0.0087288	2.16e-07	-0.00577068	-0.00779595	-0.00374541
Isoquinoline alkaloid biosynthesis	0.0694635	0.00187295	0.0664971	0.00456137	2.18e-07	0.00296646	0.00192255	0.00401037
Ubiquinone and other terpenoid-quinone biosynthesis	0.312477	0.0114696	0.295681	0.025642	2.94e-07	0.0167958	0.010795	0.0227967
Protein folding and associated processing	0.861671	0.013594	0.842338	0.0295789	3.52e-07	0.0193328	0.0123573	0.0263084
Tropane, piperidine and pyridine alkaloid biosynthesis	0.122788	0.00116067	0.121315	0.00215784	3.75e-07	0.00147279	0.00093729	0.00200829
Transcription factors	1.46465	0.0305969	1.50882	0.0685908	3.75e-07	-0.0441676	-0.0602073	-0.0281279
Pyruvate metabolism	1.07231	0.00700996	1.08331	0.0178103	4.64e-07	-0.0110022	-0.0150377	-0.00696676
Lipopolysaccharide biosynthesis	0.328755	0.0142053	0.310123	0.0285276	5.14e-07	0.0186318	0.0117366	0.0255269
Lipopolysaccharide biosynthesis proteins	0.42046	0.0155448	0.400118	0.0311804	5.14e-07	0.0203423	0.0128031	0.0278816
Cytoskeleton proteins	0.273447	0.0103672	0.286964	0.0212419	7.28e-07	-0.0135167	-0.018618	-0.00841537
Pores ion channels	0.452311	0.014567	0.433227	0.0300197	7.28e-07	0.0190843	0.0118881	0.0262806
Meiosis - yeast	0.028588	0.00154672	0.0266188	0.00309195	7.88e-07	0.00196922	0.00122077	0.00271766
Membrane and intracellular structural molecules	0.515316	0.0140598	0.497498	0.027874	7.88e-07	0.017818	0.0110524	0.0245836
Plant-pathogen interaction	0.131567	0.00177186	0.13365	0.00316776	9.09e-07	-0.00208262	-0.0028802	-0.00128504
Cell division	0.10886	0.00328048	0.1046	0.00689328	1.02e-06	0.00425954	0.00261698	0.00590209
Peroxisome	0.317533	0.00923879	0.305733	0.0193588	1.32e-06	0.0118003	0.00718344	0.0164171
Taurine and hypotaurine metabolism	0.112208	0.00180793	0.110152	0.00316622	1.32e-06	0.00205597	0.00125243	0.00285951
Xylene degradation	0.0318607	0.00433666	0.0374085	0.00913181	1.33e-06	-0.00554779	-0.00772235	-0.00337322
Dioxin degradation	0.0305422	0.00440693	0.0360871	0.00913687	1.38e-06	-0.00554482	-0.00773098	-0.00335867
Fatty acid biosynthesis	0.451773	0.00425563	0.457263	0.00911835	1.38e-06	-0.00548992	-0.00765	-0.00332984
Non-homologous end-joining	0.00734071	0.00162839	0.0100607	0.00486871	1.38e-06	-0.00272003	-0.00378772	-0.00165234
Insulin signaling pathway	0.0804953	0.0021922	0.0838058	0.00586096	1.6e-06	-0.00331047	-0.0046237	-0.00199724
Carbohydrate digestion and absorption	0.0181952	0.00119888	0.0200126	0.00324174	1.75e-06	-0.0018174	-0.00254204	-0.00109275
Amoebiasis	0.00987168	0.000509996	0.0104566	0.000941141	1.77e-06	-0.000584874	-0.000819062	-0.000350686
Tetracycline biosynthesis	0.0999159	0.00331882	0.104299	0.00754313	1.79e-06	-0.00438313	-0.00614043	-0.00262584
Proximal tubule bicarbonate reclamation	0.00866277	0.00142467	0.0103739	0.00287688	2.21e-06	-0.00171117	-0.00240527	-0.00101706
Amino acid metabolism	0.232599	0.00386407	0.227466	0.00903553	2.35e-06	0.00513263	0.00304348	0.00722179
Cellular antigens	0.0399588	0.00234134	0.037914	0.00282569	4.91e-06	0.00204475	0.00118603	0.00290346
General function prediction only	3.70446	0.0229509	3.68144	0.0373041	4.95e-06	0.0230183	0.0132586	0.032778
Pentose phosphate pathway	0.765253	0.0131471	0.781471	0.0294132	4.95e-06	-0.0162176	-0.0230996	-0.00933552
Steroid hormone biosynthesis	0.0230952	0.00130878	0.0218458	0.00194239	4.95e-06	0.00124939	0.00072	0.00177878
Glyoxylate and dicarboxylate metabolism	0.740003	0.0149406	0.724349	0.0267549	6.08e-06	0.0156543	0.00892214	0.0223865
Phosphonate and phosphinate metabolism	0.0642942	0.00170567	0.0665675	0.00429874	6.08e-06	-0.00227328	-0.00324911	-0.00129745
Chromosome	1.28671	0.0251632	1.3113	0.0402266	6.29e-06	-0.0245918	-0.0351917	-0.013992
Ribosome Biogenesis	1.10602	0.0227479	1.12855	0.0373071	6.29e-06	-0.0225311	-0.0322545	-0.0128077
Styrene degradation	0.0586808	0.00254739	0.0560215	0.00457958	6.4e-06	0.00265935	0.00150872	0.00380999
Sulfur metabolism	0.224679	0.00399185	0.22142	0.00437082	7.27e-06	0.00325946	0.00185078	0.00466814
Cell motility and secretion	0.242137	0.00898843	0.233316	0.0148195	7.46e-06	0.00882054	0.00496669	0.0126744
Base excision repair	0.331509	0.00750829	0.339558	0.0143478	7.58e-06	-0.0080493	-0.0115755	-0.00452311
D-Alanine metabolism	0.0982408	0.000809692	0.0990353	0.00134302	7.58e-06	-0.00079448	-0.00114286	-0.000446101
Pentose and glucuronate interconversions	0.406684	0.0135688	0.421698	0.0272767	7.58e-06	-0.015014	-0.0216046	-0.00842333
RNA polymerase	0.128523	0.00372044	0.132225	0.00636278	7.92e-06	-0.00370207	-0.00533206	-0.00207208
1,1,1-Trichloro-2,2-bis(4-chlorophenyl)ethane (DDT) degradation	0.00222616	0.00018926	0.00204883	0.000294622	8.64e-06	0.000177329	9.88e-05	0.00025588
Apoptosis	0.00105095	8.97e-05	0.000966949	0.000139528	8.64e-06	8.4e-05	4.68e-05	0.000121226
p53 signaling pathway	0.000742055	6.31e-05	0.000683018	9.82e-05	8.64e-06	5.9e-05	3.29e-05	8.52e-05
Aminoacyl-tRNA biosynthesis	1.02319	0.0186894	1.04132	0.0312415	9.14e-06	-0.0181343	-0.0262123	-0.0100564
Glycolysis / Gluconeogenesis	0.966115	0.0244575	0.991077	0.0447097	9.58e-06	-0.0249618	-0.0361256	-0.013798
Glycerolipid metabolism	0.397941	0.00512614	0.404497	0.0129138	9.61e-06	-0.00655544	-0.0094872	-0.00362367
Adipocytokine signaling pathway	0.19506	0.00682548	0.188397	0.0116408	9.62e-06	0.00666327	0.00367787	0.00964868
N-Glycan biosynthesis	0.0318042	0.00125076	0.0306018	0.00212064	1.15e-05	0.00120238	0.000657226	0.00174754
Polycyclic aromatic hydrocarbon degradation	0.108501	0.000839534	0.107792	0.00110986	1.15e-05	0.000708702	0.000388092	0.00102931
Translation proteins	0.727286	0.0214483	0.746843	0.0331472	1.15e-05	-0.0195571	-0.0284235	-0.0106906
Carbon fixation pathways in prokaryotes	1.341	0.0300786	1.3123	0.0507157	1.19e-05	0.0286952	0.0156282	0.0417622
Steroid biosynthesis	0.0264964	0.00208423	0.0246103	0.00319262	1.19e-05	0.00188615	0.00102872	0.00274359
beta-Alanine metabolism	0.499341	0.0270485	0.473746	0.0452552	1.24e-05	0.0255948	0.0138977	0.037292
Lysosome	0.12219	0.00589182	0.11785	0.00540583	1.26e-05	0.00434035	0.00237938	0.00630132
Inorganic ion transport and metabolism	0.216049	0.00433249	0.212725	0.00470696	1.46e-05	0.00332418	0.00179971	0.00484866
Valine, leucine and isoleucine biosynthesis	0.678203	0.0142289	0.69123	0.0229919	1.49e-05	-0.0130266	-0.019057	-0.00699621
Other transporters	0.23305	0.00411035	0.236759	0.00649657	1.53e-05	-0.00370903	-0.00542944	-0.00198862
Peptidoglycan biosynthesis	0.693487	0.0171599	0.708493	0.0259391	1.71e-05	-0.0150059	-0.0220149	-0.00799681
Glycerophospholipid metabolism	0.466636	0.00780372	0.473008	0.0102706	1.72e-05	-0.0063722	-0.00934619	-0.00339821
Riboflavin metabolism	0.188176	0.00413996	0.184578	0.00621296	1.73e-05	0.00359798	0.00191351	0.00528245
Flavone and flavonol biosynthesis	0.0141179	0.000716012	0.0135381	0.000955136	2.09e-05	0.000579817	0.000305218	0.000854415
PPAR signaling pathway	0.297994	0.0117947	0.287644	0.0184562	2.09e-05	0.0103501	0.00544083	0.0152594
Valine, leucine and isoleucine degradation	0.905327	0.0590163	0.854384	0.0902674	2.18e-05	0.0509429	0.0266836	0.0752022
Penicillin and cephalosporin biosynthesis	0.0366463	0.00194703	0.0350019	0.00289994	2.45e-05	0.00164441	0.000855376	0.00243345
Bisphenol degradation	0.0589896	0.00181345	0.060793	0.00356885	2.49e-05	-0.0018034	-0.00267176	-0.000935048
Caprolactam degradation	0.313421	0.0235922	0.293413	0.0357418	2.54e-05	0.0200079	0.01036	0.0296558
Carbohydrate metabolism	0.151879	0.00443084	0.1561	0.00819325	2.54e-05	-0.00422103	-0.00625828	-0.00218377
Ether lipid metabolism	0.0131872	0.00105625	0.0122926	0.00161331	2.71e-05	0.000894597	0.000460742	0.00132845
Geraniol degradation	0.515135	0.0385552	0.482544	0.0586228	2.71e-05	0.0325914	0.0167936	0.0483892
Aminobenzoate degradation	0.412548	0.0244769	0.392143	0.0363751	2.74e-05	0.0204047	0.0104971	0.0303123
Tryptophan metabolism	0.596265	0.0389585	0.563842	0.0579484	2.8e-05	0.0324235	0.0166466	0.0482004
Fatty acid metabolism	0.947894	0.0545433	0.902273	0.0821061	2.82e-05	0.0456207	0.0233917	0.0678496
Transcription machinery	0.742813	0.025884	0.763869	0.0370998	2.91e-05	-0.0210562	-0.0313388	-0.0107736
Butirosin and neomycin biosynthesis	0.0599498	0.00331475	0.0628535	0.00549963	3.05e-05	-0.00290375	-0.00433018	-0.00147731
Glutamatergic synapse	0.0638051	0.00382499	0.0669703	0.00572639	3.05e-05	-0.00316517	-0.00471948	-0.00161086
Glycosyltransferases	0.354154	0.00625152	0.349239	0.0084396	3.05e-05	0.00491503	0.00250386	0.0073262
Lysine degradation	0.538376	0.0347865	0.509852	0.0516263	3.22e-05	0.0285242	0.0144535	0.0425948
Synthesis and degradation of ketone bodies	0.20633	0.0149264	0.194155	0.0221525	3.45e-05	0.0121746	0.00613701	0.0182121
DNA repair and recombination proteins	2.29813	0.0622185	2.34824	0.0902946	3.48e-05	-0.0501106	-0.0749853	-0.0252359
Restriction enzyme	0.182218	0.0022405	0.184369	0.00439579	3.5e-05	-0.00215084	-0.0032215	-0.00108018
Signal transduction mechanisms	0.442166	0.00400824	0.445281	0.00543752	3.55e-05	-0.00311579	-0.00466534	-0.00156623
Homologous recombination	0.750856	0.0217901	0.768008	0.0305671	3.69e-05	-0.0171522	-0.0257153	-0.00858918
Linoleic acid metabolism	0.0473221	0.00236019	0.0493469	0.00393269	3.97e-05	-0.00202486	-0.00304307	-0.00100666
Phosphotransferase system (PTS)	0.244895	0.0104425	0.237376	0.0121216	4.02e-05	0.0075197	0.00375053	0.0112889
Mismatch repair	0.634843	0.0215357	0.65133	0.0290597	4.11e-05	-0.0164874	-0.0247917	-0.00818309
Fluorobenzoate degradation	0.00157039	0.00026516	0.00140621	0.000172518	4.3e-05	0.000164178	8.25e-05	0.000245832
Phenylalanine, tyrosine and tryptophan biosynthesis	0.790526	0.0143704	0.801613	0.0203645	5.05e-05	-0.0110872	-0.0167633	-0.0054112
Cysteine and methionine metabolism	0.800819	0.0188694	0.815056	0.02585	5.44e-05	-0.0142365	-0.0215659	-0.00690716
Propanoate metabolism	1.05809	0.0439546	1.02461	0.0620329	5.75e-05	0.033485	0.0161596	0.0508103
Limonene and pinene degradation	0.356353	0.0227732	0.339301	0.0316201	6.49e-05	0.0170514	0.00814738	0.0259554
alpha-Linolenic acid metabolism	0.0446129	0.0033613	0.0421183	0.00463964	6.98e-05	0.0024946	0.00118418	0.00380503
Chlorocyclohexane and chlorobenzene degradation	0.0260491	0.00158769	0.0249671	0.00180325	7.15e-05	0.00108206	0.00051391	0.00165021
beta-Lactam resistance	0.0055247	0.000590429	0.00517053	0.000418019	7.37e-05	0.000354171	0.000169545	0.000538798
Starch and sucrose metabolism	0.736219	0.0387945	0.765065	0.0544512	7.37e-05	-0.028846	-0.0440957	-0.0135964
Phosphatidylinositol signaling system	0.0716299	0.00269547	0.0735982	0.00369651	8.02e-05	-0.00196821	-0.00301574	-0.000920688
Phenylalanine metabolism	0.281794	0.00812797	0.276047	0.0104982	8.47e-05	0.00574683	0.00267593	0.00881774
Ribosome	1.80015	0.061972	1.84382	0.0802933	8.94e-05	-0.0436651	-0.0671126	-0.0202177
Butanoate metabolism	1.34702	0.0613605	1.30282	0.0835846	8.95e-05	0.0442013	0.0204326	0.0679699
Pyrimidine metabolism	1.40603	0.0445231	1.43734	0.0580391	9.34e-05	-0.0313082	-0.0482009	-0.0144154
Bacterial toxins	0.07087	0.00540809	0.0748349	0.00772511	9.43e-05	-0.00396491	-0.0061096	-0.00182022
Arginine and proline metabolism	1.08311	0.0209915	1.09774	0.0276962	0.000107281	-0.014632	-0.0226411	-0.00662283
Benzoate degradation	0.687249	0.0377106	0.660813	0.0502677	0.000107281	0.0264361	0.0119787	0.0408935
Mineral absorption	0.00665684	0.000236141	0.00693305	0.000686409	0.000107281	-0.000276208	-0.000427497	-0.000124919
Novobiocin biosynthesis	0.131293	0.000947375	0.13064	0.00121234	0.000107281	0.000652597	0.00029616	0.00100903
Nucleotide excision repair	0.320871	0.0116455	0.328977	0.0153843	0.000109109	-0.00810572	-0.0125516	-0.00365988
Nitrotoluene degradation	0.12227	0.00483728	0.118534	0.00798346	0.000124097	0.0037355	0.00166027	0.00581074
D-Glutamine and D-glutamate metabolism	0.108229	0.00454437	0.111197	0.00544862	0.000141108	-0.00296778	-0.00462992	-0.00130565
Glycan biosynthesis and metabolism	0.0628838	0.00293786	0.0608855	0.00393159	0.000151969	0.00199836	0.000869947	0.00312677
Glycosaminoglycan degradation	0.0570933	0.00501951	0.0540472	0.00503646	0.000155889	0.00304605	0.00132827	0.00476384
Nicotinate and nicotinamide metabolism	0.342567	0.0126588	0.350903	0.0161069	0.000168091	-0.00833524	-0.0130857	-0.00358474
Lipid biosynthesis proteins	0.850474	0.0164176	0.839459	0.0219525	0.000173804	0.0110149	0.00471154	0.0173183
Antigen processing and presentation	0.0206187	0.00266964	0.022294	0.00307547	0.000177611	-0.00167527	-0.00263595	-0.00071459
Lysine biosynthesis	0.67844	0.0227813	0.692938	0.0271732	0.000177611	-0.0144976	-0.0228121	-0.00618311
Progesterone-mediated oocyte maturation	0.0206187	0.00266964	0.022294	0.00307547	0.000177611	-0.00167527	-0.00263595	-0.00071459
Carbon fixation in photosynthetic organisms	0.549332	0.0105743	0.556216	0.0135523	0.000191306	-0.00688408	-0.0108652	-0.00290293
Secondary bile acid biosynthesis	0.0112502	0.00204889	0.0125838	0.0027142	0.000225287	-0.00133359	-0.00211679	-0.000550379
DNA replication proteins	0.937599	0.0341034	0.958534	0.0394094	0.000225989	-0.0209346	-0.033222	-0.00864721
DNA replication	0.526788	0.017302	0.537442	0.0204186	0.000237419	-0.0106539	-0.0169409	-0.00436684
Porphyrin and chlorophyll metabolism	0.969589	0.0195639	0.956152	0.0293686	0.000240422	0.0134361	0.00547472	0.0213975
Thiamine metabolism	0.353702	0.0132971	0.361886	0.0160944	0.000262796	-0.00818439	-0.0130672	-0.00330156
Vitamin B6 metabolism	0.161855	0.00724128	0.166252	0.00860199	0.000278221	-0.00439699	-0.00703536	-0.00175862
Purine metabolism	1.77637	0.0464085	1.80472	0.0565076	0.000287946	-0.0283541	-0.0454389	-0.0112694
C5-Branched dibasic acid metabolism	0.344152	0.00235224	0.345547	0.00271989	0.000314379	-0.00139513	-0.00224285	-0.000547419
Fructose and mannose metabolism	0.702692	0.0285009	0.720079	0.0359501	0.000337504	-0.0173875	-0.0280418	-0.00673325
Metabolism of cofactors and vitamins	0.121677	0.00299291	0.119917	0.00345847	0.000337589	0.00176016	0.000681834	0.00283848
Energy metabolism	1.00964	0.0175712	0.998614	0.0238377	0.000350335	0.0110238	0.00423078	0.0178168
Ascorbate and aldarate metabolism	0.0902906	0.00251987	0.0920569	0.00424054	0.000360332	-0.00176635	-0.0028598	-0.000672902
Electron transfer carriers	0.0918737	0.00564885	0.0885671	0.00668451	0.000381591	0.00330661	0.00125171	0.00536152
RNA transport	0.145305	0.00187867	0.146232	0.00115243	0.000392293	-0.000926802	-0.00149989	-0.000353716
NOD-like receptor signaling pathway	0.0212597	0.00283049	0.0228389	0.00299066	0.000399402	-0.00157921	-0.00256519	-0.00059323
Pantothenate and CoA biosynthesis	0.537315	0.0104835	0.54319	0.0116103	0.000447728	-0.00587519	-0.00959054	-0.00215985
Circadian rhythm - plant	0.0023003	0.000210744	0.00219025	0.000187444	0.000451685	0.000110051	4.05e-05	0.000179574
Peptidases	1.53916	0.0377099	1.56035	0.0423344	0.000451685	-0.0211911	-0.0346249	-0.00775739
D-Arginine and D-ornithine metabolism	0.00676492	0.000465135	0.00651841	0.000450608	0.000488437	0.000246507	8.91e-05	0.000403891
Protein export	0.531935	0.0102297	0.537469	0.0106845	0.00050257	-0.00553335	-0.0090823	-0.00198439
Tyrosine metabolism	0.349083	0.0035576	0.351488	0.00613203	0.000559402	-0.00240429	-0.00397028	-0.000838305
Proteasome	0.0214185	0.00341579	0.0232644	0.00384396	0.00064175	-0.00184586	-0.00306384	-0.000627894
Bacterial chemotaxis	0.868497	0.0528498	0.839746	0.0609209	0.000652331	0.0287507	0.00972782	0.0477735
Ribosome biogenesis in eukaryotes	0.0367309	0.0018057	0.0376792	0.00204842	0.000838448	-0.000948353	-0.00159422	-0.000302485
Inositol phosphate metabolism	0.105082	0.00203685	0.106116	0.00216979	0.000907731	-0.00103459	-0.00174618	-0.00032299
Two-component system	2.02406	0.0778988	1.98447	0.0832328	0.000907731	0.0395942	0.0123499	0.0668385
Translation factors	0.46671	0.00951964	0.471294	0.00906981	0.00103718	-0.00458416	-0.00778855	-0.00137977
Lipoic acid metabolism	0.0246842	0.00132405	0.0254261	0.00186268	0.00104859	-0.000741846	-0.00126291	-0.000220782
Amino acid related enzymes	1.29358	0.0210424	1.30364	0.0211254	0.00123656	-0.0100611	-0.0172636	-0.00285859
Galactose metabolism	0.584892	0.0206698	0.5953	0.0242552	0.00127355	-0.0104087	-0.0179021	-0.00291526
Nitrogen metabolism	0.698415	0.00739731	0.69387	0.0140037	0.00188103	0.00454493	0.00109201	0.00799786
Streptomycin biosynthesis	0.30332	0.00718585	0.306564	0.00758873	0.00211308	-0.00324352	-0.00574621	-0.000740823
Bacterial motility proteins	1.84241	0.113879	1.79198	0.116043	0.00220224	0.0504321	0.0112583	0.0896059
Histidine metabolism	0.559593	0.0112902	0.564361	0.0104764	0.00247681	-0.00476825	-0.00853844	-0.000998052
Drug metabolism - other enzymes	0.256262	0.00846371	0.259873	0.00823488	0.00252847	-0.00361141	-0.00647912	-0.000743696
Sulfur relay system	0.251581	0.00240349	0.25043	0.00317865	0.00255821	0.00115159	0.000233544	0.00206963
Amino sugar and nucleotide sugar metabolism	1.16205	0.0281594	1.17424	0.0297671	0.00271024	-0.0121978	-0.0220086	-0.00238699
Renin-angiotensin system	0.00226062	0.000191886	0.00218145	0.00018907	0.00316001	7.92e-05	1.39e-05	0.000144452
Function unknown	1.36786	0.015296	1.36201	0.0118807	0.00336535	0.00585442	0.000977472	0.0107314
Flagellar assembly	0.755579	0.0488325	0.736241	0.0461978	0.00371073	0.0193381	0.00293613	0.03574
Bacterial secretion system	0.612522	0.00358199	0.614276	0.00604397	0.00475591	-0.00175398	-0.00331076	-0.000197202
Primary bile acid biosynthesis	0.024437	0.00110933	0.0248754	0.00122393	0.00498107	-0.000438357	-0.000830943	-4.58e-05
Alanine, aspartate and glutamate metabolism	0.905946	0.0263316	0.914808	0.0215906	0.00705869	-0.00886152	-0.017365	-0.000358032
Naphthalene degradation	0.261699	0.00663572	0.259348	0.00670022	0.00729883	0.00235131	7.57e-05	0.00462696
Transporters	6.62298	0.140816	6.66765	0.0903737	0.00729883	-0.0446676	-0.0879323	-0.00140294
Protein digestion and absorption	0.0101232	0.00249816	0.00937252	0.00108218	0.00751654	0.0007507	1.82e-05	0.00148321
Phenylpropanoid biosynthesis	0.137346	0.00302935	0.136321	0.0028273	0.00792325	0.00102518	1.18e-05	0.00203853
Flavonoid biosynthesis	0.0360019	0.00195386	0.0353427	0.0019003	0.00846112	0.000659175	-2.76e-06	0.00132111
Other glycan degradation	0.24842	0.0111213	0.244985	0.00818095	0.00902019	0.00343473	-6.97e-05	0.00693915
Drug metabolism - cytochrome P450	0.0711575	0.00338486	0.0700736	0.00331452	0.0105502	0.00108389	-6.53e-05	0.00223311
Cyanoamino acid metabolism	0.198933	0.00672891	0.201039	0.0063737	0.0110301	-0.00210606	-0.00436703	0.000154901
Others	0.939761	0.00522148	0.938313	0.00300123	0.0116268	0.00144732	-0.000130618	0.00302526
Ion channels	0.00542547	0.00161512	0.00502321	0.000492682	0.014179	0.000402269	-6.15e-05	0.000866067
Biosynthesis of unsaturated fatty acids	0.13099	0.00175272	0.131519	0.00185504	0.0143331	-0.000528524	-0.00113944	8.24e-05
Caffeine metabolism	4.1e-05	0.00013144	9.06e-06	3.99e-05	0.0153219	3.19e-05	-5.84e-06	6.96e-05
Fatty acid elongation in mitochondria	4.1e-05	0.000131442	9.16e-06	3.99e-05	0.0154139	3.18e-05	-5.94e-06	6.95e-05
Biosynthesis and biodegradation of secondary metabolites	0.0551243	0.00164221	0.0546987	0.00127516	0.0173419	0.000425559	-9.8e-05	0.000949124
Selenocompound metabolism	0.349805	0.00355944	0.348944	0.00198123	0.0177803	0.000861469	-0.000209636	0.00193257
Transcription related proteins	0.000598081	0.000149336	0.000562927	7.86e-05	0.0188541	3.52e-05	-9.48e-06	7.98e-05
Prenyltransferases	0.290636	0.00590773	0.289246	0.00333394	0.0192739	0.0013902	-0.000390744	0.00317114
Glycosphingolipid biosynthesis - ganglio series	0.0260268	0.00425711	0.0249369	0.00378812	0.0196051	0.00108982	-0.000314751	0.0024944
Methane metabolism	1.41338	0.00895485	1.41549	0.00619009	0.0207038	-0.00211682	-0.00490425	0.000670616
Nucleotide metabolism	0.0537533	0.00131313	0.0533001	0.00240452	0.0210689	0.000453225	-0.000146801	0.00105325
Sphingolipid metabolism	0.189929	0.00768405	0.188321	0.00434931	0.0259918	0.0016079	-0.000709448	0.00392524
Zeatin biosynthesis	0.0383362	0.00221246	0.0387856	0.00139324	0.0288377	-0.000449377	-0.00112705	0.000228297
Other ion-coupled transporters	1.04283	0.019063	1.03927	0.0104221	0.0330017	0.0035578	-0.00216562	0.00928121
Glycosphingolipid biosynthesis - globo series	0.0923107	0.00584559	0.0934496	0.00529725	0.0369329	-0.00113895	-0.00307757	0.000799675
ABC transporters	3.51293	0.0847701	3.49818	0.0479599	0.0378319	0.0147485	-0.0108148	0.0403118
Biotin metabolism	0.120312	0.00601688	0.119326	0.00217497	0.0389064	0.000985505	-0.000756867	0.00272788
RIG-I-like receptor signaling pathway	0.00164236	0.000150879	0.00161473	0.000137488	0.0408429	2.76e-05	-2.25e-05	7.77e-05
Secretion system	1.35201	0.0287512	1.34741	0.019719	0.0452967	0.00460164	-0.00433488	0.0135382
Protein processing in endoplasmic reticulum	0.0867923	0.0025372	0.0864217	0.00109663	0.0472241	0.000370549	-0.000373274	0.00111437
Folate biosynthesis	0.323839	0.011147	0.322237	0.00532512	0.0487923	0.00160136	-0.00169584	0.00489855
Carotenoid biosynthesis	0.0188953	0.000704752	0.0190354	0.00109562	0.0499364	-0.000140071	-0.000432354	0.000152212
